# Supplementary material for: TF-Marker: a comprehensive manually curated database for transcription factors and related markers in specific cell and tissue types in human
Source: Nucleic Acids Res. 2021 Nov 19;50(D1):D402–12. doi: 10.1093/nar/gkab1114 (PMC8728118; doi:10.1093/nar/gkab1114)
Supplement: gkab1114_Supplemental_File [file gkab1114_supplemental_file.txt]

Genename	ID	log2FC	Pvalue
KIAA0101	ENSG00000166803.10	3.936	0
PAFAH1B3	ENSG00000079462.7	2.649	0
ASF1B	ENSG00000105011.8	3.121	2.78E-306
NEK2	ENSG00000117650.12	3.743	5.38E-303
PYCR1	ENSG00000183010.16	2.933	8.37E-303
UBE2T	ENSG00000077152.9	3.297	5.62E-302
UBE2C	ENSG00000175063.16	4.527	8.93E-301
MMP11	ENSG00000099953.9	5.567	7.49E-299
CCNB1	ENSG00000134057.14	2.982	1.49E-287
TK1	ENSG00000167900.11	3.246	9.95E-287
CENPF	ENSG00000117724.12	3.872	3.86E-285
HN1	ENSG00000189159.15	2.853	2.04E-284
ZWINT	ENSG00000122952.16	3.055	4.9E-281
PTTG1	ENSG00000164611.12	3.255	2.51E-277
TOP2A	ENSG00000131747.14	3.907	1.78E-275
TPX2	ENSG00000088325.15	3.526	7.52E-274
PKMYT1	ENSG00000127564.16	3.415	5.75E-270
COL10A1	ENSG00000123500.9	5.934	7.31E-269
UHRF1	ENSG00000276043.4	3.008	8.39E-264
NUSAP1	ENSG00000137804.12	3.209	2.88E-260
PPIAP22	ENSG00000198618.5	2.235	8.26E-258
UBE2SP2	ENSG00000224126.2	2.789	6.1E-255
HNRNPCP2	ENSG00000204253.4	2.368	1.66E-251
RRM2	ENSG00000171848.13	3.76	2.67E-251
CCNB2	ENSG00000157456.7	3.117	8.72E-248
CENPM	ENSG00000100162.14	2.53	1.34E-247
RMI2	ENSG00000175643.8	2.638	4.29E-247
KIF20A	ENSG00000112984.11	3.032	5.41E-245
BIRC5	ENSG00000089685.14	3.409	7.46E-244
SPC25	ENSG00000152253.8	2.327	3.26E-239
KIF4A	ENSG00000090889.11	2.754	9.29E-239
CDK1	ENSG00000170312.15	2.842	1.21E-238
CDC20	ENSG00000117399.13	3.375	1.79E-233
LMNB1	ENSG00000113368.11	2.847	6.98E-233
MKI67	ENSG00000148773.12	3.089	8.71E-233
KIF11	ENSG00000138160.5	2.594	7.27E-232
CEP55	ENSG00000138180.15	2.787	6.23E-228
PBK	ENSG00000168078.9	2.854	1.77E-226
AURKA	ENSG00000087586.17	2.778	1.36E-225
CDKN3	ENSG00000100526.19	2.662	3.67E-225
FAM83H	ENSG00000180921.6	2.02	2.89E-223
KPNA2	ENSG00000182481.8	2.335	3.83E-222
CDCA5	ENSG00000146670.9	2.686	4.04E-222
HMMR	ENSG00000072571.19	2.542	1.98E-220
ESRP1	ENSG00000104413.15	2.138	4.73E-220
BUB1	ENSG00000169679.14	2.65	2.75E-218
HN1L	ENSG00000206053.12	2.036	1.15E-217
NUF2	ENSG00000143228.12	2.777	4.6E-217
PAQR4	ENSG00000162073.13	2.318	1.5E-216
DLGAP5	ENSG00000126787.12	2.551	1.56E-216
ANLN	ENSG00000011426.10	2.79	6.38E-216
HMGN1P37	ENSG00000229237.2	3.076	9.94E-216
CDCA8	ENSG00000134690.10	2.452	1.38E-215
DTL	ENSG00000143476.17	2.661	2.62E-215
CENPU	ENSG00000151725.11	2.369	1.41E-214
NUP210	ENSG00000132182.11	2.144	1.6E-213
FAM83H-AS1	ENSG00000203499.10	2.274	2.06E-213
KIFC1	ENSG00000237649.7	2.746	8.5E-213
IQGAP3	ENSG00000183856.10	2.542	1.64E-211
MELK	ENSG00000165304.7	2.783	3.16E-211
EZR	ENSG00000092820.17	2.056	4.49E-209
NDC80	ENSG00000080986.12	2.446	2.87E-208
TROAP	ENSG00000135451.12	2.749	3.07E-208
UBE2S	ENSG00000108106.13	2.089	5.86E-208
RAD51	ENSG00000051180.16	2.231	1.06E-207
FOXM1	ENSG00000111206.12	2.902	2.19E-207
NCAPH	ENSG00000121152.9	2.389	3.93E-206
GINS1	ENSG00000101003.9	2.091	6.07E-205
KIF2C	ENSG00000142945.12	2.608	6.58E-205
CCDC64	ENSG00000135127.11	2.274	2.24E-204
ASPM	ENSG00000066279.16	2.386	2.78E-203
HJURP	ENSG00000123485.11	2.311	3.13E-202
AP1M2	ENSG00000129354.11	2.201	3.19E-201
NCAPG	ENSG00000109805.9	2.394	3.24E-201
SBK1	ENSG00000188322.4	2.238	5.02E-201
EPCAM	ENSG00000119888.10	2.871	1.23E-200
SPC24	ENSG00000161888.11	2.105	1.36E-200
PLK1	ENSG00000166851.14	2.641	2.21E-200
MYBL2	ENSG00000101057.15	3.535	3.16E-199
BUB1B	ENSG00000156970.12	2.239	2.2E-198
TLCD1	ENSG00000160606.10	2.168	2.98E-197
RAB25	ENSG00000132698.13	2.201	4.63E-196
EXO1	ENSG00000174371.16	2.364	1.06E-195
MAD2L1	ENSG00000164109.13	2.269	4.34E-195
AURKB	ENSG00000178999.12	2.67	5.18E-193
MAL2	ENSG00000147676.13	2.771	6.4E-193
INHBA	ENSG00000122641.9	2.883	1.41E-192
KIF23	ENSG00000137807.13	2.206	2.78E-191
CTXN1	ENSG00000178531.5	2.495	4.52E-189
TPD52	ENSG00000076554.15	2.702	3.28E-187
HMGB3	ENSG00000029993.14	2.47	1.11E-186
FAM111B	ENSG00000189057.10	2.65	4.85E-186
COL11A1	ENSG00000060718.18	4.668	9.11E-185
CDCA3	ENSG00000111665.11	2.401	1.51E-183
FN1	ENSG00000115414.18	2.999	2.16E-183
PRC1	ENSG00000198901.13	2.302	2.67E-183
RACGAP1	ENSG00000161800.12	2.179	3.17E-180
AC093850.2	ENSG00000230838.1	3.036	5.17E-180
TYMS	ENSG00000176890.15	2.223	1.58E-179
DBNDD1	ENSG00000003249.13	2.047	1.39E-177
SQLE	ENSG00000104549.11	2.287	5.47E-177
CDC45	ENSG00000093009.9	2.177	1.98E-176
ESM1	ENSG00000164283.12	2.136	2.73E-176
SDC1	ENSG00000115884.10	2.687	5.63E-176
PPAPDC1A	ENSG00000203805.10	2.921	7.18E-176
FCGR1A	ENSG00000150337.13	2.252	4.09E-175
EIF5AP4	ENSG00000234743.1	2.915	2.4E-174
PITX1	ENSG00000069011.15	3.49	3.25E-173
LRRC15	ENSG00000172061.8	3.75	3.4E-173
RP11-40C6.2	ENSG00000219928.2	5.642	6.7E-173
FAM64A	ENSG00000129195.15	2.166	5.23E-172
E2F1	ENSG00000101412.12	2.048	1.12E-171
TRIP13	ENSG00000071539.13	2.073	1.82E-168
GJB2	ENSG00000165474.5	3.387	7.75E-168
CCNA2	ENSG00000145386.9	2.097	1.23E-165
TTK	ENSG00000112742.9	2.047	1.68E-164
AP000349.2	ENSG00000280178.1	4.561	7.37E-163
CDT1	ENSG00000167513.8	2.051	1.48E-159
KRT8	ENSG00000170421.11	2.054	7.94E-159
SPAG5	ENSG00000076382.16	2.03	6.57E-158
TMEM132A	ENSG00000006118.14	2.211	1.43E-155
PRSS8	ENSG00000052344.15	2.236	4.12E-155
CENPA	ENSG00000115163.14	2.164	5.91E-155
FAM83D	ENSG00000101447.13	2.382	2.97E-153
HMGN1P36	ENSG00000235734.4	2.488	6.1E-153
CDC6	ENSG00000094804.9	2.478	7.94E-153
MCM4	ENSG00000104738.16	2.031	2.35E-151
KRT18	ENSG00000111057.10	2.199	1.34E-150
CXCL10	ENSG00000169245.5	3.384	1.24E-148
BGN	ENSG00000182492.15	2.153	1.09E-147
SDS	ENSG00000135094.10	2.196	7.05E-146
EPN3	ENSG00000049283.17	2.103	2.47E-145
WISP1	ENSG00000104415.13	2.226	2.12E-144
LAMP5	ENSG00000125869.9	2.698	2.28E-142
BCAS4	ENSG00000124243.17	2.201	4.73E-142
MISP	ENSG00000099812.8	3.4	6.42E-140
TUBB3	ENSG00000258947.6	3.059	1.23E-139
F12	ENSG00000131187.9	2.07	3.07E-139
S100A14	ENSG00000189334.8	3.313	1.49E-135
SLC9A3R1	ENSG00000109062.9	2.24	2.48E-134
RP11-161H23.5	ENSG00000258232.2	2.068	4.17E-134
OLR1	ENSG00000173391.8	2.228	6.46E-134
STARD10	ENSG00000214530.7	2.481	4.55E-133
GPRC5A	ENSG00000013588.5	3.181	4.48E-131
SMIM22	ENSG00000267795.5	2.596	4.6E-126
SORD2P	ENSG00000259479.6	2.171	1.81E-123
COMP	ENSG00000105664.10	3.396	9.04E-123
CTHRC1	ENSG00000164932.12	2.261	4.23E-121
APOBEC3B	ENSG00000179750.15	2.344	1.03E-120
C15orf48	ENSG00000166920.10	2.883	1.56E-117
HIST1H2BD	ENSG00000158373.8	2.501	4.13E-117
AC239868.2	ENSG00000280874.1	2.721	1.64E-116
HIST1H2BK	ENSG00000197903.7	2.034	4.44E-116
APOC4-APOC2	ENSG00000224916.8	2.148	6.24E-116
HOXC13	ENSG00000123364.4	2.337	7.87E-116
RP11-386G11.10	ENSG00000258017.1	2.096	2.97E-115
CRABP2	ENSG00000143320.8	2.741	7.18E-115
AC239868.3	ENSG00000281134.1	2.713	2.35E-114
COL1A1	ENSG00000108821.13	2.846	4.89E-113
HSPB1P1	ENSG00000236060.2	3.342	7.4E-113
MMP13	ENSG00000137745.11	2.718	6.85E-112
MMP9	ENSG00000100985.7	3.199	6.75E-110
CST1	ENSG00000170373.8	4.044	3.34E-109
C9orf116	ENSG00000160345.12	2.041	1.55E-106
MXRA5	ENSG00000101825.7	2.181	3.04E-105
APOC2	ENSG00000234906.8	2.046	5.31E-104
S100P	ENSG00000163993.6	4.113	1.11E-103
HIST1H3H	ENSG00000278828.1	2.172	1.3E-102
SORD	ENSG00000140263.13	2.132	1.47E-102
RP11-10G12.1	ENSG00000244538.1	2.107	1.92E-100
IFI6	ENSG00000126709.14	2.562	1.96E-100
CXCL11	ENSG00000169248.12	2.276	1.59E-99
ISG15	ENSG00000187608.8	2.341	2.17E-99
POSTN	ENSG00000133110.14	2.61	8.58E-99
IGHG4	ENSG00000211892.3	3.68	1.46E-96
CELSR1	ENSG00000075275.16	2.055	6.88E-93
TTC39A	ENSG00000085831.15	2.337	4.32E-92
FNDC1	ENSG00000164694.16	2.338	4.72E-91
PKIB	ENSG00000135549.14	2.315	1.96E-90
NKAIN1	ENSG00000084628.9	3.051	9.76E-90
HIST1H4H	ENSG00000158406.3	2.267	1.63E-88
CXCL9	ENSG00000138755.5	2.773	1.45E-87
RP11-667K14.4	ENSG00000262533.1	3.233	2.44E-87
ZMYND10	ENSG00000004838.13	2.412	3.71E-84
CD24	ENSG00000272398.5	2.046	3.15E-83
PRLR	ENSG00000113494.16	2.067	1.56E-82
METRN	ENSG00000103260.8	2.165	2.37E-82
MUC1	ENSG00000185499.16	2.443	3.15E-81
SPP1	ENSG00000118785.13	2.409	2.03E-79
ZG16B	ENSG00000162078.11	2.532	1.41E-78
PRR15	ENSG00000176532.3	2.833	1.78E-77
MMP1	ENSG00000196611.4	2.158	1.9E-77
GALNT6	ENSG00000139629.15	2.247	2.23E-77
ANXA9	ENSG00000143412.9	2.593	2.91E-77
IGHGP	ENSG00000253755.1	2.977	6.18E-75
CRIP1	ENSG00000213145.9	2.566	6.15E-73
COL3A1	ENSG00000168542.12	2.287	5.96E-72
RP11-316M1.12	ENSG00000259357.2	2.952	9.59E-71
DEGS2	ENSG00000168350.7	2.766	4.26E-70
ZACN	ENSG00000186919.12	3.104	5.64E-69
TNNT1	ENSG00000105048.16	3.311	3.63E-67
CEACAM6	ENSG00000086548.8	3.109	5.83E-67
NAT1	ENSG00000171428.13	3.542	1.21E-66
HOXC10	ENSG00000180818.4	2.906	5.05E-66
AGR2	ENSG00000106541.11	4.086	1.32E-65
CACNG4	ENSG00000075461.5	2.654	5.48E-65
GATA3	ENSG00000107485.15	2.399	8.08E-63
SLC44A4	ENSG00000204385.10	3.09	1.52E-62
RET	ENSG00000165731.17	2.252	1.92E-61
SLC39A6	ENSG00000141424.12	2.364	1.03E-60
HPN	ENSG00000105707.13	2.161	1.48E-60
RP11-649E7.5	ENSG00000258377.1	2.469	1.33E-59
TSPAN1	ENSG00000117472.9	2.725	1.67E-59
FOXA1	ENSG00000129514.5	2.934	1.04E-58
ASPN	ENSG00000106819.11	2.189	1.63E-58
EEF1A2	ENSG00000101210.10	3.071	6.15E-57
TFF1	ENSG00000160182.2	5.892	1.98E-53
IGHG3	ENSG00000211897.7	2.67	5.11E-53
IGHG1	ENSG00000211896.6	2.8	6.68E-52
SUSD3	ENSG00000157303.10	2.351	7.16E-52
UBD	ENSG00000213886.3	2.284	1.01E-50
SPDEF	ENSG00000124664.10	2.158	2.93E-50
RP5-940J5.9	ENSG00000269968.1	4.191	1.14E-48
CFB	ENSG00000243649.8	2.27	1.22E-47
RP11-498C9.13	ENSG00000263585.1	2.492	1.65E-47
SRP9P1	ENSG00000180581.7	2.168	4.85E-45
AGR3	ENSG00000173467.8	4.189	1.49E-44
CXCL13	ENSG00000156234.7	2.554	5.01E-42
CYP2B7P	ENSG00000256612.7	2.883	8.65E-42
GRP	ENSG00000134443.9	2.341	1.79E-36
CA12	ENSG00000074410.13	2.227	1.15E-35
AKR7A3	ENSG00000162482.4	2.054	9.62E-35
AP003391.1	ENSG00000281272.1	3.729	1.42E-33
RNU1-106P	ENSG00000207110.1	2.42	1.85E-32
MTND4P12	ENSG00000247627.2	4.005	2.1E-28
C19orf33	ENSG00000167644.11	2.056	1.13E-27
DLEU2_6	ENSG00000275559.1	2.478	4.49E-27
TFF3	ENSG00000160180.15	2.733	4.63E-25
ESR1	ENSG00000091831.21	2.636	4.11E-23
CTD-2224J9.4	ENSG00000241434.1	2.568	1.38E-22
ARAP1-AS1	ENSG00000256007.1	2.172	1.59E-20
RP11-442H21.2	ENSG00000269926.1	2.014	4.54E-20
RNU4-1	ENSG00000200795.1	2.954	1.93E-17
AC005943.6	ENSG00000279009.1	2.325	6.74E-16
U91328.1	ENSG00000281052.1	3.058	3.57E-13
AC066694.1	ENSG00000281204.1	2.866	5.61E-13
RP11-70C1.3	ENSG00000235288.3	2.427	6.06E-11
CKS2	ENSG00000123975.4	3.053	4.09e-320
